# Supplementary material for: A self-avoidance mechanism in patterning of the urinary collecting duct tree
Source: BMC Dev Biol. 2014 Sep 10;14:35. doi: 10.1186/s12861-014-0035-8 (PMC4448276; doi:10.1186/s12861-014-0035-8)
Supplement: Additional file 1: — Code S1. Simulation code. [file s12861-014-0035-8-S1.zip › 12861_2014_35_add1.pde]

// Written in Processing: tested on Processing 2.0b7. 
// contact: jamie.davies@ed.ac.uk
// Ver 17-06-14

// Purpose: a 'toy model' to explore the development of a branched tree, in which branches repel by autocrine secretion of
// a factor called 'horrid', and in which bifurcations happen only below a threshold of [horrid]. 
// Please note that this is a 'toy model' to explore an abstract idea: it is not meant to be a quantitatively correct
// model of the development of any particular organ. 


// biologically-relevant variables

float branchthreshold = 25; // the lower this is, the more branching is inhibited by horrid - try 26
float stallthreshold = 70;// the lower this is, the more elongation is inhibited by horrid - try 70
float peak = 20; // conc of horrid actually at a tip (by definition - because they make it)
float stalkconc = 1; // conc of the horrid at stalks (by definition - because they make it)
float decay = 5; // gradient parameter - lower = steeper - try 5 as a starting point
float noiseparam = 0.00005; // suggst starting with .00005 - zero is fine. Too much makes a mess.
int startstate = 1; // specified starting conditions. Range 1->8 for this version of the program (you can add your own in 'initialanatomy').


// variables relevant to computing not biology
float sqrttwo = 1.4;
int fieldsize = 150; // this is just the screen size - MUST BE DIVISIBLE BY 3
float tipradius = 10; // the radius a tip is drawn on the field. 10 works well. Too big and the image gets misleading 
float [] [] fieldarray = new float [fieldsize+ 1] [fieldsize + 1];
float [] [] temparray = new float [fieldsize + 1] [fieldsize + 1];
int activitybarcounter = 1;
int newtipsep = 3; // the amount by which new tips jump out from their mother tip position at the moment of bifurcation. Stick with 3.
int [] lookupx = new int [8];
int [] lookupy = new int [8];
int iterationcounter = 0;
int movieflag = 0; // 0 for no movie, 1 for make a movie. Movie files are dropped as successive numbered frames 
                  // in the same directory as this program. Use ImageJ to pick them up and turn them into an
                  // animated GIF, AVI or whatever.

// End of variable section.

// Set up the program (the function 'setup' runs then hands control to the function 'draw' - this is a feature of Processing).
void setup() {
size(fieldsize*2,fieldsize); // set the size of the viewing window
loadthepixelindexlookup (); // this loads a small array used for computational purposes later.
initialanatomy();
roughcopytofinal ();
drawtheanatomy();
}

// The core program (this loops forever until stopped manually - this too is a feature of Processing)
void draw() {
  iterationcounter = iterationcounter+1;
  println ("iteration " + iterationcounter);
  updatethehorrid (); // calculates concentrations of Horrid across the field based on location of tip and stalks
  roughcopytofinal(); // updates the field 
  addnoise () ; // throws some random noise into the system: no biology is noise-free
  updatetheanatomy (); // works out where each tip will advance next, and if any will bifurcate
  roughcopytofinal (); // this just updates the old state to the newly-calculated state
  drawtheanatomy (); // draws the anatomy as the left-hand panel
  drawthehorrid (); // draws the concentration of horrid
  activitybar (); // this just moves a little red bar on the top of the left panel to indicate something is going on.
}


void loadthepixelindexlookup () {
  // this is a lookup array for mapping a pixelindex to x and y offsets
  lookupx [0] = 0; 
  lookupy [0] = 1; // up
  lookupx [1] = 1;
  lookupy [1] = 1; // up right
  lookupx [2] = 1;
  lookupy [2] = 0; // right
  lookupx [3] = 1;
  lookupy [3] = -1; // down right
  lookupx [4] = 0;
  lookupy [4] = -1; // down
  lookupx [5] = -1;
  lookupy [5] = -1; // down left
  lookupx [6] = -1;
  lookupy [6] = 0; // left
  lookupx [7] = -1;
  lookupy [7] = 1; // up left
}
  
  

void initialanatomy () { // this loads initial anatomy into the field. 
  if (startstate == 1) { // 1 UB
     for (int i =fieldsize/4; i<fieldsize/2+1; i++) { // loop to draw the stalk
    temparray [fieldsize/2] [i] = 888888; // // six 8s is the code for stalk centre-line
    temparray [fieldsize/2] [fieldsize/2] = 999999; // six 9s is the code for centre of tip
     }
  }
  if (startstate == 2) { // 2 UBs facing one another
  for (int i = 1; i<3 * fieldsize/8+1; i++) { // loop to draw the stalk
    temparray [fieldsize/2] [i] = 888888; // six 8s is the code for stalk centre-line
    temparray  [fieldsize/2] [3 * fieldsize/8] = 999999; // six 9s is the code for centre of tip
    temparray [fieldsize/2] [fieldsize-i]   = 888888;
    temparray [fieldsize/2] [fieldsize - 3 * fieldsize/8]   = 999999;
    }
  }
  if (startstate == 3) { // 2 UBs facing one another, offset
  for (int i = 1; i< (7 * fieldsize/16) +1; i++) { // loop to draw the stalk
    temparray [fieldsize/2] [i] = 888888; // six 8s is the code for stalk centre-line
    temparray [fieldsize/2] [7 * fieldsize/16] = 999999; // six 9s is the code for centre of tip
    temparray [30 + fieldsize/2] [fieldsize-i]   = 888888;
    temparray [30 + fieldsize/2] [fieldsize - 7 * fieldsize/16]   = 999999;
    }
  }
  if (startstate == 4) { // isolated tip
    temparray  [fieldsize/2] [fieldsize/2] = 999999; // six 9s is the code for centre of tip
  }
  if (startstate == 5) { // 2 tips close to one another
    temparray  [fieldsize/2] [fieldsize/2] = 999999; // six 9s is the code for centre of tip
    temparray [fieldsize/2 + 10] [ fieldsize/2]   = 999999;
  }
  if (startstate == 6) { // 2 ubs approaching at right angles.
  for (int i = 1; i< (7 * fieldsize/16) +1; i++) { // loop to draw the stalk
    temparray [fieldsize/2-20] [i] = 888888; // six 8s is the code for stalk centre-line
    temparray [fieldsize/2-20] [7 * fieldsize/16] = 999999; // six 9s is the code for centre of tip
    temparray [fieldsize-i] [fieldsize/2]  = 888888;
    temparray [fieldsize - 7 * fieldsize/16] [fieldsize/2]   = 999999;
  } // end the loop to draw the stalk
  } // end the if startstate = 6
   if (startstate == 7) { // 2 ubs approaching at offset right angles.
  for (int i = 1; i< (7 * fieldsize/16) +1; i++) { // loop to draw the stalk
    temparray [fieldsize/2-20] [20+ i] = 888888; // six 8s is the code for stalk centre-line
    temparray [fieldsize/2-20] [20 +7 * fieldsize/16] = 999999; // six 9s is the code for centre of tip
    temparray [fieldsize-i] [fieldsize/2]  = 888888;
    temparray [fieldsize - 7 * fieldsize/16] [fieldsize/2]   = 999999;
     } // end the loop to draw the stalk
    } // end the if startstate = 7
   if (startstate == 8) { // 3 ubs approaching 
    for (int i = 1; i< (6 * fieldsize/16) +1; i++) { // loop to draw the stalk
    temparray [fieldsize/2] [i] = 888888; // six 8s is the code for stalk centre-line
    temparray [fieldsize/2] [+6 * fieldsize/16] = 999999; // six 9s is the code for centre of tip
    temparray [fieldsize-i] [fieldsize -i]  = 888888;
    temparray [fieldsize - 6 * fieldsize/16] [fieldsize - 6 * fieldsize/16]   = 999999;
    temparray [i] [fieldsize -i]  = 888888;
    temparray [6 * fieldsize/16] [fieldsize - 6 * fieldsize/16]   = 999999;
     } // end the loop to draw the stalk
    } // end the if startstate = 8
  println ("initialized anatomy");
  println ("===================");
}


void drawthehorrid () {
for (int pixelx = 1; pixelx < fieldsize+1; pixelx++) {
  for (int pixely = 1; pixely < fieldsize+1; pixely++) {
    float totalthere = horridhere (pixelx, pixely);
    int shade = (int) (totalthere * 10);
    shade = constrain(shade,0,255);
      shade = 255 - shade;
      stroke (shade);
      point (pixelx + fieldsize,(fieldsize-pixely)); // pixelx + fieldsize because this is the RHS pane of the 2-pane view
  }
}
}


float horridhere (int x, int y) {
  float totalhere = 0;
  for (int samplex=1; samplex < fieldsize+1; samplex++) {
    for (int sampley=1;sampley < fieldsize+1; sampley++) {
      if (fieldarray [samplex] [sampley] == 999999) { // ie if the pixel being sampled is a tip
        float distance = dist (x, y, samplex, sampley);
        totalhere = totalhere + peak * exp (-1 * distance/decay);
      }
      if (fieldarray [samplex] [sampley] == 888888) { // ie if this sample site is a stalk
        float distance = dist (x, y, samplex, sampley);
        totalhere = totalhere + stalkconc * exp (-1 * distance/decay);
      }
    }
  }
  if (totalhere > peak * 1.414) {
    totalhere = peak * 1.414;
  }
    return totalhere;
}

void updatethehorrid () {
  for (int pixelx = 1; pixelx < fieldsize+1; pixelx++) {
   for (int pixely = 1; pixely < fieldsize+1; pixely++) {
    float cargo = fieldarray [pixelx] [pixely];
    if (cargo < 888888) { // don't update something already occupied    
      float totalthere = horridhere (pixelx, pixely);
      temparray [pixelx] [pixely] = totalthere;
    }
  }
  }
}

    
    

void drawtheanatomy () {
  stroke (0,0,0);
  fill (0,0,0);
  ellipseMode (CENTER);
  for (int pixelx = 1; pixelx < fieldsize+1; pixelx++) {
    for (int pixely = 1; pixely < fieldsize+1; pixely++) {
      float contents = fieldarray [pixelx] [pixely];
      if (contents == 888888) {
      fill (0,0,0);
        ellipse (pixelx, (fieldsize-pixely), 5, 5);
      }
    }
  }
     for (int pixelx = 1; pixelx < fieldsize+1; pixelx++) {
        for (int pixely = 1; pixely < fieldsize+1; pixely++) {  
          float contents = fieldarray [pixelx] [pixely];
          if (contents == 999999) {
          fill (255,0,0);
          ellipse (pixelx, (fieldsize-pixely), 5, 5);
    }
  }
  }
  if (movieflag == 1) { // only bother to dump a window-shot in a file if the movie flag is set. 
      save("Tipmovie" + iterationcounter + ".jpg");; // this saves a window-shot to a file numbered with iterationcounter.
  }
}

void updatetheanatomy () {
  int branchedflag = 0; // just initializing a couple of local flag variables
  int advanceflag = 0;
  for (int x = 1; x < fieldsize+1; x++) {
    for (int y = 1; y < fieldsize + 1; y++) {
      // first test if this pixel contains a tip - if not, none of this big IF statement gets evaluated and the routine falls to the end of the y loop.  
            float cargo = fieldarray [x] [y];
      if (cargo == 999999 && x > 11 && x < fieldsize-11 && y > 11 && y < fieldsize-11) {
        // you only get here if this is a tip and we are not right at the edge of the field.
        int branch = doesthistipbranch (x, y); // 'branch' is a flag for later use
        // now calculate which way the minimum horrid lies  
        // begin with a variable that will remember the minimum horrid seen walking round the pixed in question, and initialize it stupidly high.
        float minbucket = 777777; // 777777 is the silly high value to start
        float phi = 0; // phi will be used to remember the bearing of the minimum
        for (float angle = 0; angle < 2 * PI + 0.09; angle = angle + 0.1) { // this walks round a circle centred x,y in 0.1 radian steps
        float walkx = x + 11 * sin (angle); 
        float walky = y + 11 * cos (angle); // these are the coordinates of the pixel to be tested, but expressed as a float for now
        int testx = int (walkx); // reducing to an integer
        if ((walkx - testx) > 0.49999 ) { // to get rid of the rounding error if I just take int: this is an annoying language!
         testx = testx + 1;
         }
        int testy = int (walky);
        if ((walky - testy) > 0.49999 ) {
          testy = testy + 1;
         }
        if (fieldarray [testx] [testy] < minbucket || fieldarray [testx] [testy] == minbucket) { // does this place have a lower conc of horrid than we have seen so far?
          minbucket = fieldarray [testx] [testy]; // remember it as a new low...
          phi = angle; // and remember the angle at which it was found (which is what we actually need later)
        }       
      }
      // OK - we now have phi holding the bearing of the direction of minimum horrid
      // now we want to find which is the possible 8 next-pixel directions is closest to phi, and how far phi diverges from this closest pixel
      int pixelindex = 0; // this is a counter, clockwise from Up
      while (phi > (PI/4)) {
        pixelindex = pixelindex + 1;
        phi = phi - (PI/4);
      }
      // Now pixelindex tells me the pixel just anticlockwise from the true bearing
      // I now need to calculate the probability p that the pixel chosen will be the one anticlockwise from the bearing not clockwise
      float p = (phi/(PI/4));
      // float p = 0.5 + cos (2 * phi)/2; // this creates a point of inflection at p=0.5 if phi is half way between two pixels
      if (p > random (0,1)) { // the bigger p is the more probable it will be that the anticlockwise pixel will be chosen and this if will fail
        pixelindex = pixelindex + 1; // choose the clockwise pixel instead
        if (pixelindex > 7) { // just resets when crossing from top left to up.
          pixelindex = 0;
        }
      }
      // So pixelindex now tells us which direction to go. 
      // Now we need to use the look-up tables lookupx and lookupy to turn this into x and y offsets
      int newx = x + lookupx [pixelindex];
      int newy = y + lookupy [pixelindex];
      // so the tip's new home will be at newx, newy if it moves at all
      // now we need to decide whether the tip will advance this time, according to local horrid level.
      if ((random(0,1) * stallthreshold) > fieldarray[newx][newy]){ // this provides (linear) velocity sensitivity
        advanceflag = 1;
      }
      if (fieldarray [newx][newy] > stallthreshold){ // absolute stall
        advanceflag = 0;
        println("stallthrehsold = " + stallthreshold + ", here" + fieldarray[newx][newy] + "stall");
      }
        if (branch == 0) { // ie if branching is not happening
          if (advanceflag == 1){ // if this is going to go forward this iteration.
              temparray [newx] [newy] = 999999; // advance the tip to its new home
              temparray [x] [y] = 888888; // the old tip position now has stalk identity
           }
        }

        if (branch == 1) { // ie you do want to branch and nothing has branched this round
          int daughter1index = pixelindex + 2; // put one daughter 90 deg to what would be direction of travel
          int daughter2index = pixelindex + 6; // put the other 270 deg to what would be dir of travel
          if (daughter1index > 7) {
            daughter1index = daughter1index - 8; // bring them back to the normal range
          }
          if (daughter2index > 7) {
            daughter2index = daughter2index - 8; // bring them back to the normal range
          }
          // deal with the tips first
          int d1delx = lookupx [daughter1index];
          int d1dely = lookupy [daughter1index];
          int d2delx = lookupx [daughter2index];
          int d2dely = lookupy [daughter2index];
          temparray [x + newtipsep * d1delx] [y + newtipsep * d1dely] = 999999; // put one daughter 6 px away to one side
          temparray [x + newtipsep * d2delx] [y + newtipsep * d2dely] = 999999;
          for (int chugger = 0; chugger < newtipsep; chugger ++){ // now draw the stalks
            temparray [x + chugger * d1delx] [y + chugger * d1dely] = 888888;
            temparray [x + chugger * d2delx] [y + chugger * d2dely] = 888888;
          }
        } branchedflag = 1; // so we have now done the branching
      } // close the only-bother-if-a-tip condition
    } // y loop close
  } // x loop close
} // end the update anatomy routine 
 
 
int doesthistipbranch(int xx, int yy) {
  int branch = 0; // this is a flag that will set to 1 if branching needs to happen
  float totalhere = horridhere (xx,yy);
  if (totalhere < branchthreshold) {
    branch = 1;
  }
  return branch;
}
        

void addnoise () { // remember that reduction of beating to available pixels is also probablistic. This routine is not the only sourse of randomness.
    for (int pixelx = 1; pixelx < fieldsize+1; pixelx++) {
       for (int pixely = 1; pixely < fieldsize+1; pixely++) { // these nested loops visit all pixels
         float noise = (500-random (1,1000)) * noiseparam; // the '500-' stuff is to make this as likely to be - as +
        temparray [pixelx] [pixely] = temparray [pixelx] [pixely] + noise;
    }
  }
}

void roughcopytofinal () {
  for (int pixelx = 1; pixelx < fieldsize+1; pixelx++) {
    for (int pixely = 1; pixely < fieldsize+1; pixely++) {
      fieldarray [pixelx] [pixely] = temparray [pixelx] [pixely];
    }
  }
}
          
          
         
          

void activitybar() {
  ellipseMode (CENTER);
  fill (255,255,255);
  ellipse (activitybarcounter, 1,5,3);
  activitybarcounter = activitybarcounter + 1;
  if (activitybarcounter > fieldsize) {
    activitybarcounter = 1;
  }
  fill (255,0,0);
  ellipse (activitybarcounter, 1,5,3);
}
