# Supplementary material for: A self-avoidance mechanism in patterning of the urinary collecting duct tree
Source: BMC Dev Biol. 2014 Sep 10;14:35. doi: 10.1186/s12861-014-0035-8 (PMC4448276; doi:10.1186/s12861-014-0035-8)
Supplement: Additional file 7: — Spreadsheet S1. Anxalysis of movies of real kidney growth. [file s12861-014-0035-8-S7.zip]

Archive with 1 entries (1 files):
- 12861_2014_35_add7.ods
