# Supplementary material for: A self-avoidance mechanism in patterning of the urinary collecting duct tree
Source: BMC Dev Biol. 2014 Sep 10;14:35. doi: 10.1186/s12861-014-0035-8 (PMC4448276; doi:10.1186/s12861-014-0035-8)
Supplement: Additional file 7: — Spreadsheet S1. Anxalysis of movies of real kidney growth. [file s12861-014-0035-8-S7.zip › 12861_2014_35_add7.ods]

## Sheet: Sheet1
Free (see below this section for the close approaches)
																								conv B	conv I	conv J
	Frame	x	y		x	y		mod(dist)	Avg for this batch													fake x for plotting		in h	In um/h (1frame every 2h)
	0	213	188	becomes	197	181	17.4642491966	17.4642491966														1			3.8421348232
	0	268	173	becomes	272	171	4.472135955	4.472135955														1			0.9838699101
	0	313	184	becomes	309	176	8.94427191	8.94427191														1			1.9677398202
	0	336	195	becomes	343	186	11.401754251	11.401754251														1			2.5083859352
	0	385	212	becomes	384	196	16.0312195419	16.0312195419														1			3.5268682992
	0	413	238	becomes	423	228	14.1421356237	14.1421356237														1			3.1112698372
	0	435	263	becomes	443	253	12.8062484749	12.8062484749														1			2.8173746645
	0	374	366	becomes	369	376	11.1803398875	11.1803398875														1			2.4596747752
	0	334	361	becomes	340	369	10	10														1			2.2
	0	264	342	becomes	261	341	3.1622776602	3.1622776602														1			0.6957010852
	0	231	305	becomes	225	322	18.0277563773	18.0277563773	11.6029444435	4.8485924005	1.5332595431											1			3.966106403	2.5526477776	1.0666903281	0.3373170995
	5	197	201		179	210	20.1246117975	20.1246117975														1			4.4274145954
	5	214	172		209	161	12.0830459736	12.0830459736														1			2.6582701142
	5	270	188		262	184	8.94427191	8.94427191														1			1.9677398202
	5	341	185		350	174	14.2126704036	14.2126704036														1			3.1267874888
	5	384	198		385	179	19.0262975904	19.0262975904														1			4.1857854699
	5	452	327		458	337	11.6619037897	11.6619037897														1			2.5656188337
	5	400	368		406	382	15.2315462117	15.2315462117	14.4691925252	4.031072514	1.2747370557											1			3.3509401666	3.1832223555	0.8868359531	0.2804421523
	10	178	207		158	206	20.0249843945	20.0249843945														1			4.4054965668
	10	208	160		203	139	21.5870331449	21.5870331449														1			4.7491472919
	10	258	150		246	157	13.8924439894	13.8924439894														1			3.0563376777
	10	462	333		462	334	1	1														1			0.22
	10	409	379		426	389	19.7230829233	19.7230829233														1			4.3390782431
	10	377	394		386	399	10.295630141	10.295630141														1			2.265038631
	10	327	395		326	403	8.0622577483	8.0622577483	13.5122046202	7.560227996	2.3907540098											1			1.7736967046	2.9726850164	1.6632501591	0.5259658821
	15	158	200		151	201	7.0710678119	7.0710678119														1			1.5556349186
	15	201	138		204	123	15.2970585408	15.2970585408														1			3.365352879
	15	247	125		242	107	18.6815416923	18.6815416923														1			4.1099391723
	15	307	134		310	111	23.1948270095	23.1948270095														1			5.1028619421
	15	345	152		348	132	20.2237484162	20.2237484162														1			4.4492246516
	15	405	162		414	141	22.8473193176	22.8473193176														1			5.0264102499
	15	442	189		451	166	24.6981780705	24.6981780705														1			5.4335991755
	15	442	215		454	209	13.416407865	13.416407865														1			2.9516097303
	15	438	253		435	246	7.6157731059	7.6157731059														1			1.6754700833
	15	487	261		509	257	22.360679775	22.360679775														1			4.9193495505
	15	485	315		505	299	25.6124969497	25.6124969497														1			5.6347493289
	15	382	397		384	402	5.3851648071	5.3851648071														1			1.1847362576
	15	325	415		321	432	17.4642491966	17.4642491966														1			3.8421348232
	15	286	407		286	428	21	21														1			4.62
	15	159	299		139	294	20.6155281281	20.6155281281	17.6989360457	6.5857798255	2.0826064417											1			4.5354161882	3.8937659301	1.4488715616	0.4581734172
	20	164	210		176	212	12.1655250606	12.1655250606														1			2.6764155133
	20	148	172		136	154	21.6333076528	21.6333076528														1			4.7593276836
	20	183	123		173	113	14.1421356237	14.1421356237														1			3.1112698372
	20	260	176		256	175	4.1231056256	4.1231056256														1			0.9070832376
	20	268	119		275	106	14.7648230602	14.7648230602														1			3.2482610733
	20	216	110		212	94	16.4924225025	16.4924225025														1			3.6283329505
	20	349	132		353	116	16.4924225025	16.4924225025														1			3.6283329505
	20	413	139		417	120	19.4164878389	19.4164878389														1			4.2716273246
	20	455	167		454	143	24.0208242989	24.0208242989														1			5.2845813458
	20	467	349		477	353	10.7703296143	10.7703296143														1			2.3694725151
	20	453	369		462	370	9.0553851381	9.0553851381														1			1.9921847304
	20	229	391		221	393	8.2462112512	8.2462112512														1			1.8141664753
	20	175	368		169	380	13.416407865	13.416407865														1			2.9516097303
	20	141	298		130	306	13.6014705087	13.6014705087	14.1672041817	5.3354010696	1.687201961											1			2.9923235119	3.11678492	1.1737882353	0.3711844314
	25	133	156		122	137	21.9544984001	21.9544984001														1			4.829989648
	25	171	115		158	97	22.2036033112	22.2036033112														1			4.8847927285
	25	232	99		223	81	20.1246117975	20.1246117975														1			4.4274145954
	25	312	94		311	70	24.0208242989	24.0208242989														1			5.2845813458
	25	356	114		362	98	17.0880074906	17.0880074906														1			3.7593616479
	25	411	119		406	102	17.7200451467	17.7200451467														1			3.8984099323
	25	455	147		459	131	16.4924225025	16.4924225025														1			3.6283329505
	25	445	264		455	271	12.2065556157	12.2065556157														1			2.6854422355
	25	525	250		542	238	20.8086520467	20.8086520467														1			4.5779034503
	25	518	286		522	286	4	4														1			0.88
	25	526	314		538	324	15.6204993518	15.6204993518														1			3.4365098574
	25	497	359		519	365	22.803508502	22.803508502														1			5.0167718704
	25	451	427		464	438	17.0293863659	17.0293863659														1			3.7464650005
	25	396	415		404	427	14.4222051019	14.4222051019														1			3.1728851224
	25	357	440		377	443	20.2237484162	20.2237484162														1			4.4492246516
	25	247	420		233	434	19.7989898732	19.7989898732														1			4.3557777721
	25	219	391		216	390	3.1622776602	3.1622776602														1			0.6957010852
	25	167	377		161	380	6.7082039325	6.7082039325														1			1.4758048651
	25	129	309		121	312	8.5440037453	8.5440037453	16.0490549241	6.3688865449	2.0140187641											1			1.879680824	3.5307920833	1.4011550399	0.4430841281
	30	157	199		147	204	11.1803398875	11.1803398875														1			2.4596747752
	30	185	188		187	177	11.1803398875	11.1803398875														1			2.4596747752
	30	128	134		116	124	15.6204993518	15.6204993518														1			3.4365098574
	30	159	100		150	100	9	9														1			1.98
	30	188	82		188	63	19	19														1			4.18
	30	225	83		221	77	7.2111025509	7.2111025509														1			1.5864425612
	30	292	121		291	112	9.0553851381	9.0553851381														1			1.9921847304
	30	406	103		406	90	13	13														1			2.86
	30	434	110		444	99	14.8660687473	14.8660687473														1			3.2705351244
	30	458	130		473	117	19.8494332413	19.8494332413														1			4.3668753131
	30	441	235		452	227	13.6014705087	13.6014705087														1			2.9923235119
	30	451	269		463	248	24.1867732449	24.1867732449														1			5.3210901139
	30	543	241		558	239	15.1327459504	15.1327459504														1			3.3292041091
	30	514	363		532	362	18.0277563773	18.0277563773														1			3.966106403
	30	460	437		466	452	16.1554944214	16.1554944214														1			3.5542087727
	30	133	318		123	326	12.8062484749	12.8062484749	14.3671036114	4.4749774012	1.4151121066											1			2.8173746645	3.1607627945	0.9844950283	0.3113246634
	35	146	203		136	204	10.0498756211	10.0498756211														1			2.2109726366
	35	189	178		190	164	14.0356688476	14.0356688476														1			3.0878471465
	35	119	125		112	107	19.3132079158	19.3132079158														1			4.2489057415
	35	235	47		243	27	21.5406592285	21.5406592285														1			4.7389450303
	35	120	320		119	336	16.0312195419	16.0312195419														1			3.5268682992
	35	280	469		271	476	11.401754251	11.401754251														1			2.5083859352
	35	556	322		573	321	17.0293863659	17.0293863659														1			3.7464650005
	35	513	175		527	171	14.5602197786	14.5602197786														1			3.2032483513
	35	428	344		438	346	10.1980390272	10.1980390272	15.5137693696	3.8094558963	1.2046557278											1			2.243568586	3.4130292613	0.8380802972	0.2650242601
	40	118	335		113	340	7.0710678119	7.0710678119														1			1.5556349186
	40	134	254		132	244	10.1980390272	10.1980390272														1			2.243568586
	40	271	475		267	489	14.5602197786	14.5602197786														1			3.2032483513
	40	215	451		203	457	13.416407865	13.416407865														1			2.9516097303
	40	570	320		588	320	18	18														1			3.96
	40	484	110		489	93	17.7200451467	17.7200451467	13.4942966049	4.2760672314	1.3522111879											1			3.8984099323	2.9687452531	0.9407347909	0.2974864613
	45	111	338		94	349	20.2484567313	20.2484567313														1			4.4546604809
	45	216	473		218	486	13.152946438	13.152946438														1			2.8936482164
	45	395	481		403	494	15.2643375225	15.2643375225														1			3.3581542549
	45	523	126		539	121	16.7630546142	16.7630546142														1			3.6878720151
	45	585	236		601	235	16.0312195419	16.0312195419														1			3.5268682992
	45	524	408		539	413	15.8113883008	15.8113883008	14.8530985648	3.5754917816	1.1306697785											1			3.4785054262	3.2676816843	0.7866081919	0.2487473513
	50	100	346		85	351	15.8113883008	15.8113883008														1			3.4785054262
	50	134	411		132	427	16.1245154966	16.1245154966														1			3.5473934093
	50	100	78		93	63	16.5529453572	16.5529453572														1			3.6416479786
	50	93	141		96	143	3.6055512755	3.6055512755														1			0.7932212806
	50	545	154		563	138	24.0831891576	24.0831891576														1			5.2983016147
	50	396	39		396	26	13	13	14.862931598	6.0735855142	1.9206363789											1			2.86	3.2698449516	1.3361888131	0.4225400033
	55	88	349		79	350	9.0553851381	9.0553851381														1			1.9921847304
	55	91	65		79	57	14.4222051019	14.4222051019														1			3.1728851224
	55	91	140		90	150	10.0498756211	10.0498756211														1			2.2109726366
	55	613	309		625	305	12.6491106407	12.6491106407														1			2.7828043409
	55	216	496		217	504	8.0622577483	8.0622577483														1			1.7736967046
	55	114	395		99	404	17.4928556845	17.4928556845	11.9552816558	3.5896362821	1.1351426623											1			3.8484282506	2.6301619643	0.7897199821	0.2497313857
	60	84	350		78	349	6.0827625303	6.0827625303														1			1.3382077567
	60	103	400		93	409	13.4536240471	13.4536240471														1			2.9597972904
	60	83	62		78	47	15.8113883008	15.8113883008														1			3.4785054262
	60	93	145		90	150	5.8309518948	5.8309518948														1			1.2828094169
	60	124	56		115	45	14.2126704036	14.2126704036														1			3.1267874888
	60	571	143		583	134	15	15	11.7318995294	4.5425807772	1.4364901711											1			3.3	2.5810178965	0.999367771	0.3160278376
	65	80	349		70	347	10.1980390272	10.1980390272														1			2.243568586
	65	92	156		85	155	7.0710678119	7.0710678119														1			1.5556349186
	65	80	50		72	38	14.4222051019	14.4222051019														1			3.1728851224
	65	120	439		107	441	13.152946438	13.152946438														1			2.8936482164
	65	156	436		154	438	2.8284271247	2.8284271247														1			0.6222539674
	65	124	235		108	231	16.4924225025	16.4924225025	10.6941846677	5.075558802	1.6050326212											1			3.6283329505	2.3527206269	1.1166229364	0.3531071767
	70	72	348		65	347	7.0710678119	7.0710678119														1			1.5556349186
	70	112	442		100	450	14.4222051019	14.4222051019														1			3.1728851224
	70	81	154		85	167	13.6014705087	13.6014705087														1			2.9923235119
	70	71	44		62	43	9.0553851381	9.0553851381	11.0375321401	3.5445515476	1.1208856174														1.9921847304	2.4282570708	0.7798013405	0.2465948358
								14.3054050441	<- avg of all
								5.4203208758	<- Stdev
Constrained tips (by other tips, not by stalks)
																														In um
	Tip A at start			Tip A et end			Tip B at start			Tip B at end		Start A-B	Final A-B	Movement towards	A moves (tot)	B moves (tot)	log(start dist)														Momement towards	Log(startdist)
Strt Frm	x	y		x	y		x	y		x	y
5	263	164		258	147		308	176		298	161	46.5725240888	42.3792402008	2.096641944	17.7200451467	18.0277563773	3.8410107554														0.4612612277	4.6294681158
5	421	230		434	214		441	253		448	244	30.4795013083	33.1058907145	-1.3131947031	20.6155281281	11.401754251	3.4170543694														-0.2889028347	4.2055117298
5	370	351		366	359		340	388		336	385	47.6340214553	39.6988664826	3.9675774863	8.94427191	5	3.8635472424														0.872867047	4.6520046028
5	261	344		240	355		227	322		215	344	40.4969134626	27.3130005675	6.5919564476	23.7065391823	25.0599281723	3.7012257604														1.4502304185	4.4896831208
10	263	182		261	178		300	164		293	157	41.1460812229	38.275318418	1.4353814024	4.472135955	9.8994949366	3.7171286911														0.3157839085	4.5055860514
10	348	173		354	165		383	180		375	166	35.6931365951	21.0237960416	7.3346702768	10	16.1245154966	3.5749584181														1.6136274609	4.3634157784
10	434	215		445	213		449	243		455	237	31.7647603485	26	2.8823801743	11.1803398875	8.4852813742	3.4583575102														0.6341236383	4.2468148705
10	363	362		367	371		336	376		344	380	30.4138126515	24.6981780705	2.8578172905	9.8488578018	8.94427191	3.4148968688														0.6287198039	4.2033542291
10	240	352		235	368		221	338		216	353	23.6008474424	24.2074368738	-0.3032947157	16.7630546142	15.8113883008	3.16128262														-0.0667248375	3.9497399803
15	258	178		255	175		296	162		257	147	41.2310562562	28.0713376952	6.5798592805	4.2426406871	41.7851648316	3.719191765														1.4475690417	4.5076491254
15	380	168		377	151		342	177		348	153	39.0512483795	29.0688837075	4.991182336	17.2626765016	24.7386337537	3.6648748445														1.0980601139	4.4533322049
15	464	353		471	351		432	376		455	369	39.4081209905	24.0831891576	7.6624659164	7.2801098893	24.0416305603	3.6739719116														1.6857425016	4.4624292719
15	371	356		375	352		346	379		352	380	33.9705755029	36.235341864	-1.1323831805	5.6568542495	6.0827625303	3.5254947235														-0.2491242997	4.3139520839
15	238	375		229	369		243	353	.	244	352	22.5610283454	22.6715680975	-0.0552698761	10.8166538264	1.4142135624	3.1162240083														-0.0121593727	3.9046813686
15	216	343		217	345		243	353	.	244	352	28.7923600978	27.892651362	0.4498543679	2.2360679775	1.4142135624	3.3601100776														0.0989679609	4.1485674379
20	207	141		210	137		246	107		231	104	51.7397332811	39.1152144312	6.3122594249	5	15.2970585408	3.9462260218														1.3886970735	4.7346833821
20	339	181		340	172		379	161		377	158	44.72135955	39.5600808897	2.5806393301	9.0553851381	3.6055512755	3.8004512298														0.5677406526	4.5889085901
20	448	210		464	200		461	231		471	217	24.6981780705	18.3847763109	3.1567008798	18.8679622641	17.2046505341	3.2067294786														0.6944741936	3.9951868389
20	507	237		526	245		505	298		521	290	61.0327780787	45.2769256907	7.877926194	20.6155281281	17.88854382	4.1114110654														1.7331437627	4.8998684258
20	240	360		242	356		217	347		219	343	26.4196896272	26.4196896272	0	4.472135955	4.472135955	3.2741095514														0	4.0625669117
25	271	110		278	102		288	138		291	126	32.7566787083	27.2946881279	2.7309952902	10.6301458127	12.3693168769	3.4891068713														0.6008189638	4.2775642317
25	341	174		346	161		379	153		382	138	43.4165866922	42.7200187266	0.3482839828	13.9283882772	15.2970585408	3.7708415499														0.0766224762	4.5592989103
25	462	200		471	195		478	217		478	207	23.3452350599	13.8924439894	4.7263955352	10.295630141	10	3.1503928973														1.0398070177	3.9388502577
25	320	452		321	452		292	438		292	447	31.304951685	29.4278779391	0.9385368729	1	9	3.4437762858														0.206478112	4.2322336462
25	243	352		244	349		221	345		223	342	23.0867927612	22.1359436212	0.47542457	3.1622776602	3.6055512755	3.1392607121														0.1045934054	3.9277180724
30	279	100		281	82		299	82		295	68	26.9072480941	19.7989898732	3.5541291105	18.1107702763	14.5602197786	3.2923956962														0.7819084043	4.0808530566
30	332	82		346	66		359	97		367	80	30.886890423	25.2388589282	2.8240157474	21.2602916255	18.7882942281	3.4303318357														0.6212834644	4.2187891961
30	370	118		380	104		356	132		389	116	19.7989898732	15	2.3994949366	17.2046505341	36.6742416418	2.9856309199														0.5278888861	3.7740882803
30	479	192		479	190		481	208		487	204	16.1245154966	16.1245154966	0	2	7.2111025509	2.7803408155														0	3.5687981759
30	527	262		538	261		526	287		551	283	25.0199920064	25.5538646784	-0.266936336	11.0453610172	25.3179778023	3.2196751856														-0.0587259939	4.0081325459
35	278	99		277	93		292	109		293	98	17.2046505341	16.7630546142	0.2207979599	6.0827625303	11.0453610172	2.8451797272														0.0485755512	3.6336370875
35	370	400		373	402		387	403		387	401	17.2626765016	14.0356688476	1.613503827	3.6055512755	2	2.8485467433														0.3549708419	3.6370041036
40	476	192		485	189		490	202		492	201	17.2046505341	13.8924439894	1.6561032723	9.4868329805	2.2360679775	2.8451797272														0.3643427199	3.6336370875
40	523	179		538	170		539	193		545	182	21.2602916255	13.8924439894	3.683923818	17.4928556845	12.5299640861	3.0568410899														0.81046324	3.8452984503
40	383	100		389	95		396	108		399	103	15.2643375225	12.8062484749	1.2290445238	7.8102496759	5.8309518948	2.7255192268														0.2703897952	3.5139765871
40	409	311		415	316		417	334		416	331	24.3515913238	15.0332963784	4.6591474727	7.8102496759	3.1622776602	3.1925971995														1.025012444	3.9810545599
40	552	266		558	263		556	280		565	274	14.5602197786	13.0384048104	0.7609074841	6.7082039325	10.8166538264	2.6782931373		This is for the data vs the log												0.1673996465	3.4667504977
45	489	190		493	184		496	201		502	196	13.0384048104	15	-0.9807975948	7.2111025509	7.8102496759	2.5678992185														-0.2157754709	3.3563565789
45	535	172		542	196		545	184		552	178	15.6204993518	20.591260282	-2.4853804651	25	9.2195444573	2.7485841126														-0.5467837023	3.537041473
45	449	202		453	197		454	215		462	211	13.9283882772	16.6433169771	-1.35746435	6.4031242374	8.94427191	2.6339290795		SUMMARY OUTPUT												-0.298642157	3.4223864399
45	416	317		417	315		421	332		415	332	15.8113883008	17.1172427686	-0.6529272339	2.2360679775	6	2.7607304589														-0.1436439915	3.5491878193
45	208	362		205	360		212	377		213	378	15.5241746963	19.6977156036	-2.0867704537	3.6055512755	1.4142135624	2.7423984667		Regression Statistics												-0.4590894998	3.5308558271
45	176	400		178	400		196	397		192	397	20.2237484162	14.3178210633	2.9529636764	2	4	3.006857578		Multiple R	0.6720586274											0.6496520088	3.7953149384
45	291	477		291	485		316	477		314	487	25	23.0867927612	0.9566036194	8	10.1980390272	3.2188758249		R Square	0.4516627987											0.2104527963	4.0073331852
45	520	398		518	395		523	378		530	379	20.2237484162	20	0.1118742081	3.6055512755	7.0710678119	3.006857578		Adjusted R Square	0.4448085837											0.0246123258	3.7953149384
50	492	184		496	183		504	197		503	199	17.691806013	17.4642491966	0.1137784082	4.1231056256	2.2360679775	2.8731015953		Standard Error	1.7890072067											0.0250312498	3.6615589556
50	450	201		458	200		466	213		472	209	20	16.6433169771	1.6783415115	8.0622577483	7.2111025509	2.9957322736		Observations	82											0.3692351325	3.7841896339
50	546	166		550	160		557	177		560	174	15.5563491861	17.2046505341	-0.824150674	7.2111025509	4.2426406871	2.7444688631														-0.1813131483	3.5329262234
50	566	262		577	266		578	277		588	277	19.2093727123	15.5563491861	1.8265117631	11.7046999107	10	2.955398322		ANOVA												0.4018325879	3.7438556824
50	376	393		380	391		391	398		392	401	15.8113883008	15.6204993518	0.0954444745	4.472135955	3.1622776602	2.7607304589			df	SS	MS	F	Significance F							0.0209977844	3.5491878193
50	178	400		177	400		193	400		189	400	15	12	1.5	1	4	2.7080502011		Regression	1	210.9020384163	210.9020384163	65.8956273875	4.75692054336404E-012							0.33	3.4965075615
50	218	348		237	348		238	347		218	346	20.0249843945	19.1049731745	0.46000561	19	20.0249843945	2.9969807137		Residual	80	256.0437428432	3.2005467855									0.1012012342	3.785438074
55	455	201		466	198		471	211		475	209	18.8679622641	14.2126704036	2.3276459303	11.401754251	4.472135955	2.9374653654		Total	81	466.9457812595										0.5120821047	3.7259227258
55	506	180		514	182		522	193		525	188	20.6155281281	12.5299640861	4.042782021	8.2462112512	5.8309518948	3.0260445845														0.8894120446	3.8145019448
55	492	184		497	184		504	198		506	198	18.4390889146	16.6433169771	0.8978859687	5	2	2.9144728088			Coefficients	Standard Error	t Stat	P-value	Lower 95%	Upper 95%	Lower 95.0%	Upper 95.0%				0.1975349131	3.7029301692
55	397	81		403	71		405	89		410	82	11.313708499	13.0384048104	-0.8623481557	11.6619037897	8.602325267	2.426015132		Intercept	-9.3799567281	1.3368092196	-7.0166756709	6.59070620826776E-010	-12.0402944449	-6.7196190112	-12.0402944449	-6.7196190112				-0.1897165943	3.2144724923
55	385	119		386	112		397	126		398	119	13.8924439894	13.8924439894	0	7.0710678119	7.0710678119	2.6313450945		X Variable 1	3.5775022362	0.4407086912	8.1176121728	4.75692054336558E-012	2.7004631373	4.454541335	2.7004631373	4.454541335				0	3.4198024548
55	204	362		210	358		213	374		212	372	15	14.1421356237	0.4289321881	7.2111025509	2.2360679775	2.7080502011														0.0943650814	3.4965075615
55	177	399		175	398		189	396		188	394	12.3693168769	13.6014705087	-0.6160768159	2.2360679775	2.2360679775	2.5152189607														-0.1355368995	3.3036763211
55	291	493		297	498		310	492		308	502	19.0262975904	11.7046999107	3.6607988399	7.8102496759	10.1980390272	2.9458221059														0.8053757448	3.7342794663
60	467	198		470	201		475	210		480	210	14.4222051019	13.4536240471	0.4842905274	4.2426406871	5	2.6687690399														0.106543916	3.4572264002
60	516	180		520	182		525	188		530	185	12.0415945788	10.4403065089	0.8006440349	4.472135955	5.8309518948	2.4883668712														0.1761416877	3.2768242316
60	500	185		498	184		507	197		505	198	13.8924439894	15.6524758425	-0.8800159265	2.2360679775	2.2360679775	2.6313450945		This is just for the trendline			and in um (for drawing only - not for quoting)									-0.1936035038	3.4198024548
60	385	115		390	109		398	122		397	116	14.7648230602	9.8994949366	2.4326640618	7.8102496759	6.0827625303	2.6922475314		2	-2.246		2.9	-0.39412								0.5351860936	3.4807048918
60	403	100		401	97		398	122		397	116	22.5610283454	19.4164878389	1.5722702532	3.6055512755	6.0827625303	3.1162240083		2.05	-2.06715		2.95	-0.354773								0.3458994557	3.9046813686
60	485	53		492	42		501	62		503	52	18.3575597507	14.8660687473	1.7457455017	13.0384048104	10.1980390272	2.9100414652		2.1	-1.8883		3	-0.315426								0.3840640104	3.6984988255
60	177	399		175	393		189	396		188	394	12.3693168769	13.0384048104	-0.3345439668	6.3245553203	2.2360679775	2.5152189607		2.15	-1.70945		3.05	-0.276079								-0.0735996727	3.3036763211
60	293	500		296	502		307	503		307	505	14.3178210633	11.401754251	1.4580334061	3.6055512755	2	2.6615049896		2.2	-1.5306		3.1	-0.236732								0.3207673494	3.4499623499
65	467	201		471	199		480	207		481	209	14.3178210633	14.1421356237	0.0878427198	4.472135955	2.2360679775	2.6615049896		2.25	-1.35175		3.15	-0.197385								0.0193253983	3.4499623499
65	520	179		525	179		532	185		535	183	13.416407865	10.7703296143	1.3230391254	5	3.6055512755	2.5964784254		2.3	-1.1729		3.2	-0.158038								0.2910686076	3.3849357858
65	389	109		387	106		396	115		396	110	9.2195444573	9.8488578018	-0.3146566723	3.6055512755	5	2.2213256282		2.35	-0.99405		3.25	-0.118691								-0.0692244679	3.0097829886
65	406	69		405	66		412	75		415	73	8.4852813742	12.2065556157	-1.8606371207	3.1622776602	3.6055512755	2.1383330595		2.4	-0.8152		3.3	-0.079344								-0.4093401666	2.9267904199
65	379	328		377	325		382	342		374	339	14.3178210633	14.3178210633	0	3.6055512755	8.5440037453	2.6615049896		2.45	-0.63635		3.35	-0.039997								0	3.4499623499
65	178	393		174	391		190	390		189	384	12.3693168769	16.5529453572	-2.0918142402	4.472135955	6.0827625303	2.5152189607		2.5	-0.4575		3.4	-0.00065								-0.4601991328	3.3036763211
65	399	470		395	472		405	458		401	461	13.416407865	12.5299640861	0.4432218894	4.472135955	5	2.5964784254		2.55	-0.27865		3.45	0.038697								0.0975088157	3.3849357858
70	389	107		390	104		397	112		401	108	9.4339811321	11.7046999107	-1.1353593893	3.1622776602	5.6568542495	2.2443181849		2.6	-0.0998		3.5	0.078044								-0.2497790657	3.0327755452
70	471	201		475	203		483	209		486	206	14.4222051019	11.401754251	1.5102254254	4.472135955	4.2426406871	2.6687690399		2.65	0.07905		3.55	0.117391								0.3322495936	3.4572264002
70	526	180		532	178		538	184		538	186	12.6491106407	10	1.3245553203	6.3245553203	2	2.5375869076		2.7	0.2579		3.6	0.156738								0.2914021705	3.326044268
70	525	181		524	177		536	184		539	184	11.401754251	16.5529453572	-2.5755955531	4.1231056256	3	2.4337672252		2.75	0.43675		3.65	0.196085								-0.5666310217	3.2222245856
75	408	61		411	61		419	62		423	66	11.0453610172	13	-0.9773194914	3	5.6568542495	2.4020105224		2.8	0.6156		3.7	0.235432								-0.2150102881	3.1904678827
75	387	105		386	106		397	109		399	116	10.7703296143	16.4012194669	-2.8154449263	1.4142135624	7.2801098893	2.3767950956		2.85	0.79445		3.75	0.274779								-0.6193978838	3.1652524559
75	176	417		171	422		196	417		183	422	20	12	4	7.0710678119	13.9283882772	2.9957322736		2.9	0.9733		3.8	0.314126								0.88	3.7841896339
																			2.95	1.15215		3.85	0.353473
																			3	1.331		3.9	0.39282
														1.3525821439	8.2238581188	9.0345187881	<- avgs		3.05	1.50985		3.95	0.432167
																			3.1	1.6887		4	0.471514
																			3.15	1.86755		4.05	0.510861
																			3.2	2.0464		4.1	0.550208
																			3.25	2.22525		4.15	0.589555
																			3.3	2.4041		4.2	0.628902
																			3.35	2.58295		4.25	0.668249
																			3.4	2.7618		4.3	0.707596
																			3.45	2.94065		4.35	0.746943
																			3.5	3.1195		4.4	0.78629
																			3.55	3.29835		4.45	0.825637
																			3.6	3.4772		4.5	0.864984
																			3.65	3.65605		4.55	0.904331
																			3.7	3.8349		4.6	0.943678
																			3.75	4.01375		4.65	0.983025
																			3.8	4.1926		4.7	1.022372
																			3.85	4.37145		4.75	1.061719
																			3.9	4.5503		4.8	1.101066
																			3.95	4.72915		4.85	1.140413
																			4	4.908		4.9	1.17976
																			4.05	5.08685		4.95	1.219107
																			4.1	5.2657		5	1.258454
																			4.15	5.44455		5.05	1.297801
																			4.2	5.6234		5.1	1.337148
																			4.25	5.80225		5.15	1.376495
																			4.3	5.9811		5.2	1.415842
																			4.35	6.15995		5.25	1.455189
																			4.4	6.3388		5.3	1.494536
																			4.45	6.51765		5.35	1.533883
																			4.5	6.6965		5.4	1.57323
